# Supplementary material for: Ganoderma lucidum Modulates Glucose, Lipid Peroxidation and Hepatic Metabolism in Streptozotocin-Induced Diabetic Pregnant Rats
Source: Antioxidants (Basel). 2022 May 24;11(6):1035. doi: 10.3390/antiox11061035 (PMC9219838; doi:10.3390/antiox11061035)
Supplement: Supplementary file 1 [file antioxidants-11-01035-s001.zip]

Archive with 1 entries (1 files):
- antioxidants-1651059-supplementary.pdf
